# Supplementary material for: Beclin‐1‐mediated activation of autophagy improves proximal and distal urea cycle disorders
Source: EMBO Mol Med. 2020 Dec 28;13(2):e13158. doi: 10.15252/emmm.202013158 (PMC7863400; doi:10.15252/emmm.202013158)
Supplement: Supplementary file 3 — Source Data for Expanded View [file EMMM-13-e13158-s007.zip]

Archive with 11 entries (10 files):
- SD_EV5.pdf
- __MACOSX/
- __MACOSX/._SD_EV5.pdf
- SD_EV4.pdf
- __MACOSX/._SD_EV4.pdf
- SD_EV1.pdf
- __MACOSX/._SD_EV1.pdf
- SD_EV3.pdf
- __MACOSX/._SD_EV3.pdf
- SD_EV2.pdf
- __MACOSX/._SD_EV2.pdf
